# Supplementary material for: SC3-seq: a method for highly parallel and quantitative measurement of single-cell gene expression
Source: Nucleic Acids Res. 2015 Feb 26;43(9):e60. doi: 10.1093/nar/gkv134 (PMC4482058; doi:10.1093/nar/gkv134)
Supplement: Supplementary Data [file gkv134_suppl.zip]

Archive with 4 entries (4 files):
- nar-03162-met-g-2014-File010.xlsx
- nar-03162-met-g-2014-File008.pdf
- nar-03162-met-g-2014-File011.xlsx
- nar-03162-met-g-2014-File009.xlsx
