# Supplementary material for: SC3-seq: a method for highly parallel and quantitative measurement of single-cell gene expression
Source: Nucleic Acids Res. 2015 Feb 26;43(9):e60. doi: 10.1093/nar/gkv134 (PMC4482058; doi:10.1093/nar/gkv134)
Supplement: Supplementary Data [file gkv134_suppl.zip › nar-03162-met-g-2014-File010.xlsx]

## Sheet: TableS2
Supplimentary Table2
ERCC spike in copy number per 10 pg total RNA or Single cell analysis
ERCC ID	mESC dilution analysis	E4.5 embryo and hiPSC analysis
	total copy num. = 62316.05	total copy num. = 12463.21
ERCC-00130	18060	3612
ERCC-00096	9030	1806
ERCC-00074	9030	1806
ERCC-00002	9030	1806
ERCC-00004	4515	903
ERCC-00171	2257.5	451.5
ERCC-00113	2257.5	451.5
ERCC-00046	2257.5	451.5
ERCC-00136	1128.75	225.75
ERCC-00108	564.375	112.875
ERCC-00009	564.375	112.875
ERCC-00145	564.375	112.875
ERCC-00003	564.375	112.875
ERCC-00116	282.188	56.4375
ERCC-00042	282.188	56.4375
ERCC-00111	282.188	56.4375
ERCC-00043	282.188	56.4375
ERCC-00092	141.094	28.2188
ERCC-00060	141.094	28.2188
ERCC-00076	141.094	28.2188
ERCC-00022	141.094	28.2188
ERCC-00095	70.5469	14.1094
ERCC-00131	70.5469	14.1094
ERCC-00035	70.5469	14.1094
ERCC-00044	70.5469	14.1094
ERCC-00112	70.5469	14.1094
ERCC-00062	35.2734	7.05469
ERCC-00025	35.2734	7.05469
ERCC-00051	35.2734	7.05469
ERCC-00162	35.2734	7.05469
ERCC-00071	35.2734	7.05469
ERCC-00165	35.2734	7.05469
ERCC-00079	35.2734	7.05469
ERCC-00019	17.6367	3.52734
ERCC-00144	17.6367	3.52734
ERCC-00053	17.6367	3.52734
ERCC-00084	17.6367	3.52734
ERCC-00078	17.6367	3.52734
ERCC-00170	8.81836	1.76367
ERCC-00148	8.81836	1.76367
ERCC-00126	8.81836	1.76367
ERCC-00099	8.81836	1.76367
ERCC-00054	8.81836	1.76367
ERCC-00163	8.81836	1.76367
ERCC-00059	8.81836	1.76367
ERCC-00154	4.40918	0.881836
ERCC-00085	4.40918	0.881836
ERCC-00034	4.40918	0.881836
ERCC-00157	4.40918	0.881836
ERCC-00160	4.40918	0.881836
ERCC-00028	2.20459	0.440918
ERCC-00150	2.20459	0.440918
ERCC-00067	2.20459	0.440918
ERCC-00143	2.20459	0.440918
ERCC-00039	2.20459	0.440918
ERCC-00014	2.20459	0.440918
ERCC-00077	2.20459	0.440918
ERCC-00033	1.10229	0.220459
ERCC-00134	1.10229	0.220459
ERCC-00031	1.10229	0.220459
ERCC-00058	1.10229	0.220459
ERCC-00069	1.10229	0.220459
ERCC-00147	0.551147	0.110229
ERCC-00109	0.551147	0.110229
ERCC-00073	0.551147	0.110229
ERCC-00120	0.551147	0.110229
ERCC-00040	0.551147	0.110229
ERCC-00137	0.551147	0.110229
ERCC-00013	0.551147	0.110229
ERCC-00097	0.275574	0.0551147
ERCC-00156	0.275574	0.0551147
ERCC-00158	0.275574	0.0551147
ERCC-00164	0.275574	0.0551147
ERCC-00168	0.275574	0.0551147
ERCC-00123	0.137787	0.0275574
ERCC-00104	0.137787	0.0275574
ERCC-00142	0.137787	0.0275574
ERCC-00024	0.137787	0.0275574
ERCC-00016	0.137787	0.0275574
ERCC-00041	0.137787	0.0275574
ERCC-00081	0.137787	0.0275574
ERCC-00017	0.0688934	0.0137787
ERCC-00138	0.0688934	0.0137787
ERCC-00012	0.0688934	0.0137787
ERCC-00086	0.0688934	0.0137787
ERCC-00117	0.0344467	0.00688934
ERCC-00098	0.0344467	0.00688934
ERCC-00061	0.0344467	0.00688934
ERCC-00083	0.0172234	0.00344467
ERCC-00075	0.00861168	0.00172234
ERCC-00057	0.00861168	0.00172234
ERCC-00048	0.00861168	0.00172234

## Sheet: original
0.1	Re-sort ID	ERCC ID	subgroup	concentration in Mix 1 (attomoles/ul)	copy number/uL	0.1	0.05	0.03	0.02	0.01					0.1	Re-sort ID	ERCC ID	subgroup	concentration in Mix 1 (attomoles/ul)	copy number/uL	1x10^-6	RNA length	GC content in 3' 1kb;		5	20	80	320	1280	5120	20480		0.1	Re-sort ID	ERCC ID	subgroup	concentration in Mix 1 (attomoles/ul)	copy number/uL	1x10^-6						0.05	Re-sort ID	ERCC ID	subgroup	concentration in Mix 1 (attomoles/ul)
						1x10^-6	5x10^-7	3x10^-7	2x10^-7	1x10^-7						1	ERCC-00130	A	30000	18060000000	18060				18055	18040	17980	17740	16780	12940	2420			1	ERCC-00130	A	30000	18060000000	18060		total copy number	62316				1	ERCC-00130	A	30000
						62316	31158	18694.8	12463.2	6231.6						2	ERCC-00004	A	7500	4515000000	4515	523	0.34		4510	4495	4435	4195	3235	605	15965			24	ERCC-00096	B	15000	9030000000	9030		probe >5 copies	45				24	ERCC-00096	B	15000
						45	38	38	33	26						3	ERCC-00136	A	1875	1128750000	1128.75	1033	0.42		1123.75	1108.75	1048.75	808.75	151.25	3991.25	19351.2			47	ERCC-00074	C	15000	9030000000	9030							47	ERCC-00074	C	15000
	1	ERCC-00130	A	30000	18060000000	18060	9030	5418	3612	1806						4	ERCC-00108	A	937.5	564375000	564.375				559.375	544.375	484.375	244.375	715.625	4555.62	19915.6			70	ERCC-00002	D	15000	9030000000	9030							70	ERCC-00002	D	15000
	24	ERCC-00096	B	15000	9030000000	9030	4515	2709	1806	903	O					5	ERCC-00116	A	468.75	282187500	282.188	1991	0.51		277.188	262.188	202.188	37.8125	997.812	4837.81	20197.8			2	ERCC-00004	A	7500	4515000000	4515	x						2	ERCC-00004	A	7500
	47	ERCC-00074	C	15000	9030000000	9030	4515	2709	1806	903						6	ERCC-00092	A	234.375	141093750	141.094				136.094	121.094	61.0938	178.906	1138.91	4978.91	20338.9			25	ERCC-00171	B	3750	2257500000	2257.5	△						25	ERCC-00171	B	3750
	70	ERCC-00002	D	15000	9030000000	9030	4515	2709	1806	903						7	ERCC-00095	A	117.188	70546875	70.5469	522	0.37		65.5469	50.5469	9.45312	249.453	1209.45	5049.45	20409.5			48	ERCC-00113	C	3750	2257500000	2257.5	x						48	ERCC-00113	C	3750
	2	ERCC-00004	A	7500	4515000000	4515	2257.5	1354.5	903	451.5						8	ERCC-00131	A	117.188	70546875	70.5469				65.5469	50.5469	9.45312	249.453	1209.45	5049.45	20409.5			71	ERCC-00046	D	3750	2257500000	2257.5	△						71	ERCC-00046	D	3750
	25	ERCC-00171	B	3750	2257500000	2257.5	1128.75	677.25	451.5	225.75						9	ERCC-00062	A	58.5938	3.52734e+07	35.2734				30.2734	15.2734	44.7266	284.727	1244.73	5084.73	20444.7			3	ERCC-00136	A	1875	1128750000	1128.75	O						3	ERCC-00136	A	1875
	48	ERCC-00113	C	3750	2257500000	2257.5	1128.75	677.25	451.5	225.75						10	ERCC-00019	A	29.2969	1.76367e+07	17.6367	644	0.49		12.6367	2.36328	62.3633	302.363	1262.36	5102.36	20462.4			4	ERCC-00108	A	937.5	564375000	564.375							4	ERCC-00108	A	937.5
	71	ERCC-00046	D	3750	2257500000	2257.5	1128.75	677.25	451.5	225.75	△					11	ERCC-00144	A	29.2969	1.76367e+07	17.6367				12.6367	2.36328	62.3633	302.363	1262.36	5102.36	20462.4			26	ERCC-00009	B	937.5	564375000	564.375							26	ERCC-00009	B	937.5
	3	ERCC-00136	A	1875	1128750000	1128.75	564.375	338.625	225.75	112.875	O					12	ERCC-00170	A	14.6484	8.81836e+06	8.81836				3.81836	11.1816	71.1816	311.182	1271.18	5111.18	20471.2			49	ERCC-00145	C	937.5	564375000	564.375							49	ERCC-00145	C	937.5
	4	ERCC-00108	A	937.5	564375000	564.375	282.188	169.312	112.875	56.4375						13	ERCC-00154	A	7.32422	4.40918e+06	4.40918	537	0.5		0.59082	15.5908	75.5908	315.591	1275.59	5115.59	20475.6			72	ERCC-00003	D	937.5	564375000	564.375							72	ERCC-00003	D	937.5
	26	ERCC-00009	B	937.5	564375000	564.375	282.188	169.312	112.875	56.4375						14	ERCC-00085	A	7.32422	4.40918e+06	4.40918				0.59082	15.5908	75.5908	315.591	1275.59	5115.59	20475.6			5	ERCC-00116	A	468.75	282187500	282.188							5	ERCC-00116	A	468.75
	49	ERCC-00145	C	937.5	564375000	564.375	282.188	169.312	112.875	56.4375	O					15	ERCC-00028	A	3.66211	2.20459e+06	2.20459				2.79541	17.7954	77.7954	317.795	1277.8	5117.8	20477.8			27	ERCC-00042	B	468.75	282187500	282.188							27	ERCC-00042	B	468.75
	72	ERCC-00003	D	937.5	564375000	564.375	282.188	169.312	112.875	56.4375						16	ERCC-00033	A	1.83105	1.10229e+06	1.10229				3.89771	18.8977	78.8977	318.898	1278.9	5118.9	20478.9			50	ERCC-00111	C	468.75	282187500	282.188							50	ERCC-00111	C	468.75
	5	ERCC-00116	A	468.75	282187500	282.188	141.094	84.6562	56.4375	28.2188						17	ERCC-00134	A	1.83105	1.10229e+06	1.10229				3.89771	18.8977	78.8977	318.898	1278.9	5118.9	20478.9			73	ERCC-00043	D	468.75	282187500	282.188							73	ERCC-00043	D	468.75
	27	ERCC-00042	B	468.75	282187500	282.188	141.094	84.6562	56.4375	28.2188						18	ERCC-00147	A	0.915527	551147	0.551147				4.44885	19.4489	79.4489	319.449	1279.45	5119.45	20479.4			6	ERCC-00092	A	234.375	141093750	141.094							6	ERCC-00092	A	234.375
	50	ERCC-00111	C	468.75	282187500	282.188	141.094	84.6562	56.4375	28.2188	△					19	ERCC-00097	A	0.457764	275574	0.275574				4.72443	19.7244	79.7244	319.724	1279.72	5119.72	20479.7			28	ERCC-00060	B	234.375	141093750	141.094							28	ERCC-00060	B	234.375
	73	ERCC-00043	D	468.75	282187500	282.188	141.094	84.6562	56.4375	28.2188						20	ERCC-00156	A	0.457764	275574	0.275574				4.72443	19.7244	79.7244	319.724	1279.72	5119.72	20479.7			51	ERCC-00076	C	234.375	141093750	141.094							51	ERCC-00076	C	234.375
	6	ERCC-00092	A	234.375	141093750	141.094	70.5469	42.3281	28.2188	14.1094						21	ERCC-00123	A	0.228882	137787	0.137787				4.86221	19.8622	79.8622	319.862	1279.86	5119.86	20479.9			74	ERCC-00022	D	234.375	141093750	141.094							74	ERCC-00022	D	234.375
	28	ERCC-00060	B	234.375	141093750	141.094	70.5469	42.3281	28.2188	14.1094						22	ERCC-00017	A	0.114441	68893.4	0.0688934				4.93111	19.9311	79.9311	319.931	1279.93	5119.93	20479.9			7	ERCC-00095	A	117.188	70546875	70.5469							7	ERCC-00095	A	117.188
	51	ERCC-00076	C	234.375	141093750	141.094	70.5469	42.3281	28.2188	14.1094						23	ERCC-00083	A	0.0286102	17223.4	0.0172234				4.98278	19.9828	79.9828	319.983	1279.98	5119.98	20480			8	ERCC-00131	A	117.188	70546875	70.5469							8	ERCC-00131	A	117.188
	74	ERCC-00022	D	234.375	141093750	141.094	70.5469	42.3281	28.2188	14.1094	O					24	ERCC-00096	B	15000	9030000000	9030	1107	0.51		9025	9010	8950	8710	7750	3910	11450			29	ERCC-00035	B	117.188	70546875	70.5469							29	ERCC-00035	B	117.188
	7	ERCC-00095	A	117.188	70546875	70.5469	35.2734	21.1641	14.1094	7.05469						25	ERCC-00171	B	3750	2257500000	2257.5				2252.5	2237.5	2177.5	1937.5	977.5	2862.5	18222.5			52	ERCC-00044	C	117.188	70546875	70.5469							52	ERCC-00044	C	117.188
	8	ERCC-00131	A	117.188	70546875	70.5469	35.2734	21.1641	14.1094	7.05469						26	ERCC-00009	B	937.5	564375000	564.375				559.375	544.375	484.375	244.375	715.625	4555.62	19915.6			75	ERCC-00112	D	117.188	70546875	70.5469							75	ERCC-00112	D	117.188
	29	ERCC-00035	B	117.188	70546875	70.5469	35.2734	21.1641	14.1094	7.05469						27	ERCC-00042	B	468.75	282187500	282.188	1023	0.39		277.188	262.188	202.188	37.8125	997.812	4837.81	20197.8			9	ERCC-00062	A	58.5938	3.52734e+07	35.2734							9	ERCC-00062	A	58.5938
	52	ERCC-00044	C	117.188	70546875	70.5469	35.2734	21.1641	14.1094	7.05469						28	ERCC-00060	B	234.375	141093750	141.094				136.094	121.094	61.0938	178.906	1138.91	4978.91	20338.9			30	ERCC-00025	B	58.5938	3.52734e+07	35.2734							30	ERCC-00025	B	58.5938
	75	ERCC-00112	D	117.188	70546875	70.5469	35.2734	21.1641	14.1094	7.05469	△					29	ERCC-00035	B	117.188	70546875	70.5469	1130	0.52		65.5469	50.5469	9.45312	249.453	1209.45	5049.45	20409.5			31	ERCC-00051	B	58.5938	3.52734e+07	35.2734							31	ERCC-00051	B	58.5938
	9	ERCC-00062	A	58.5938	3.52734e+07	35.2734	17.6367	10.582	7.05469	3.52734						30	ERCC-00025	B	58.5938	3.52734e+07	35.2734				30.2734	15.2734	44.7266	284.727	1244.73	5084.73	20444.7			53	ERCC-00162	C	58.5938	3.52734e+07	35.2734							53	ERCC-00162	C	58.5938
	30	ERCC-00025	B	58.5938	3.52734e+07	35.2734	17.6367	10.582	7.05469	3.52734						31	ERCC-00051	B	58.5938	3.52734e+07	35.2734				30.2734	15.2734	44.7266	284.727	1244.73	5084.73	20444.7			54	ERCC-00071	C	58.5938	3.52734e+07	35.2734							54	ERCC-00071	C	58.5938
	31	ERCC-00051	B	58.5938	3.52734e+07	35.2734	17.6367	10.582	7.05469	3.52734						32	ERCC-00053	B	29.2969	1.76367e+07	17.6367	1023	0.31		12.6367	2.36328	62.3633	302.363	1262.36	5102.36	20462.4			76	ERCC-00165	D	58.5938	3.52734e+07	35.2734							76	ERCC-00165	D	58.5938
	53	ERCC-00162	C	58.5938	3.52734e+07	35.2734	17.6367	10.582	7.05469	3.52734						33	ERCC-00148	B	14.6484	8.81836e+06	8.81836				3.81836	11.1816	71.1816	311.182	1271.18	5111.18	20471.2			77	ERCC-00079	D	58.5938	3.52734e+07	35.2734							77	ERCC-00079	D	58.5938
	54	ERCC-00071	C	58.5938	3.52734e+07	35.2734	17.6367	10.582	7.05469	3.52734						34	ERCC-00126	B	14.6484	8.81836e+06	8.81836				3.81836	11.1816	71.1816	311.182	1271.18	5111.18	20471.2			10	ERCC-00019	A	29.2969	1.76367e+07	17.6367							10	ERCC-00019	A	29.2969
	76	ERCC-00165	D	58.5938	3.52734e+07	35.2734	17.6367	10.582	7.05469	3.52734						35	ERCC-00034	B	7.32422	4.40918e+06	4.40918	1019	0.49		0.59082	15.5908	75.5908	315.591	1275.59	5115.59	20475.6			11	ERCC-00144	A	29.2969	1.76367e+07	17.6367							11	ERCC-00144	A	29.2969
	77	ERCC-00079	D	58.5938	3.52734e+07	35.2734	17.6367	10.582	7.05469	3.52734						36	ERCC-00150	B	3.66211	2.20459e+06	2.20459				2.79541	17.7954	77.7954	317.795	1277.8	5117.8	20477.8			32	ERCC-00053	B	29.2969	1.76367e+07	17.6367							32	ERCC-00053	B	29.2969
	10	ERCC-00019	A	29.2969	1.76367e+07	17.6367	8.81836	5.29102	3.52734	1.76367						37	ERCC-00067	B	3.66211	2.20459e+06	2.20459				2.79541	17.7954	77.7954	317.795	1277.8	5117.8	20477.8			55	ERCC-00084	C	29.2969	1.76367e+07	17.6367							55	ERCC-00084	C	29.2969
	11	ERCC-00144	A	29.2969	1.76367e+07	17.6367	8.81836	5.29102	3.52734	1.76367						38	ERCC-00031	B	1.83105	1.10229e+06	1.10229				3.89771	18.8977	78.8977	318.898	1278.9	5118.9	20478.9			78	ERCC-00078	D	29.2969	1.76367e+07	17.6367							78	ERCC-00078	D	29.2969
	32	ERCC-00053	B	29.2969	1.76367e+07	17.6367	8.81836	5.29102	3.52734	1.76367						39	ERCC-00109	B	0.915527	551147	0.551147				4.44885	19.4489	79.4489	319.449	1279.45	5119.45	20479.4			12	ERCC-00170	A	14.6484	8.81836e+06	8.81836							12	ERCC-00170	A	14.6484
	55	ERCC-00084	C	29.2969	1.76367e+07	17.6367	8.81836	5.29102	3.52734	1.76367						40	ERCC-00073	B	0.915527	551147	0.551147				4.44885	19.4489	79.4489	319.449	1279.45	5119.45	20479.4			33	ERCC-00148	B	14.6484	8.81836e+06	8.81836							33	ERCC-00148	B	14.6484
	78	ERCC-00078	D	29.2969	1.76367e+07	17.6367	8.81836	5.29102	3.52734	1.76367						41	ERCC-00158	B	0.457764	275574	0.275574				4.72443	19.7244	79.7244	319.724	1279.72	5119.72	20479.7			34	ERCC-00126	B	14.6484	8.81836e+06	8.81836							34	ERCC-00126	B	14.6484
	12	ERCC-00170	A	14.6484	8.81836e+06	8.81836	4.40918	2.64551	1.76367	0.881836						42	ERCC-00104	B	0.228882	137787	0.137787				4.86221	19.8622	79.8622	319.862	1279.86	5119.86	20479.9			56	ERCC-00099	C	14.6484	8.81836e+06	8.81836							56	ERCC-00099	C	14.6484
	33	ERCC-00148	B	14.6484	8.81836e+06	8.81836	4.40918	2.64551	1.76367	0.881836						43	ERCC-00142	B	0.228882	137787	0.137787				4.86221	19.8622	79.8622	319.862	1279.86	5119.86	20479.9			57	ERCC-00054	C	14.6484	8.81836e+06	8.81836							57	ERCC-00054	C	14.6484
	34	ERCC-00126	B	14.6484	8.81836e+06	8.81836	4.40918	2.64551	1.76367	0.881836						44	ERCC-00138	B	0.114441	68893.4	0.0688934				4.93111	19.9311	79.9311	319.931	1279.93	5119.93	20479.9			79	ERCC-00163	D	14.6484	8.81836e+06	8.81836							79	ERCC-00163	D	14.6484
	56	ERCC-00099	C	14.6484	8.81836e+06	8.81836	4.40918	2.64551	1.76367	0.881836						45	ERCC-00117	B	0.0572205	34446.7	0.0344467				4.96555	19.9656	79.9656	319.966	1279.97	5119.97	20480			80	ERCC-00059	D	14.6484	8.81836e+06	8.81836							80	ERCC-00059	D	14.6484
	57	ERCC-00054	C	14.6484	8.81836e+06	8.81836	4.40918	2.64551	1.76367	0.881836						46	ERCC-00075	B	0.0143051	8611.68	0.00861168				4.99139	19.9914	79.9914	319.991	1279.99	5119.99	20480			13	ERCC-00154	A	7.32422	4.40918e+06	4.40918							13	ERCC-00154	A	7.32422
	79	ERCC-00163	D	14.6484	8.81836e+06	8.81836	4.40918	2.64551	1.76367	0.881836						47	ERCC-00074	C	15000	9030000000	9030				9025	9010	8950	8710	7750	3910	11450			14	ERCC-00085	A	7.32422	4.40918e+06	4.40918							14	ERCC-00085	A	7.32422
	80	ERCC-00059	D	14.6484	8.81836e+06	8.81836	4.40918	2.64551	1.76367	0.881836						48	ERCC-00113	C	3750	2257500000	2257.5				2252.5	2237.5	2177.5	1937.5	977.5	2862.5	18222.5			35	ERCC-00034	B	7.32422	4.40918e+06	4.40918							35	ERCC-00034	B	7.32422
	13	ERCC-00154	A	7.32422	4.40918e+06	4.40918	2.20459	1.32275	0.881836	0.440918						49	ERCC-00145	C	937.5	564375000	564.375				559.375	544.375	484.375	244.375	715.625	4555.62	19915.6			58	ERCC-00157	C	7.32422	4.40918e+06	4.40918							58	ERCC-00157	C	7.32422
	14	ERCC-00085	A	7.32422	4.40918e+06	4.40918	2.20459	1.32275	0.881836	0.440918						50	ERCC-00111	C	468.75	282187500	282.188				277.188	262.188	202.188	37.8125	997.812	4837.81	20197.8			81	ERCC-00160	D	7.32422	4.40918e+06	4.40918							81	ERCC-00160	D	7.32422
	35	ERCC-00034	B	7.32422	4.40918e+06	4.40918	2.20459	1.32275	0.881836	0.440918						51	ERCC-00076	C	234.375	141093750	141.094				136.094	121.094	61.0938	178.906	1138.91	4978.91	20338.9			15	ERCC-00028	A	3.66211	2.20459e+06	2.20459							15	ERCC-00028	A	3.66211
	58	ERCC-00157	C	7.32422	4.40918e+06	4.40918	2.20459	1.32275	0.881836	0.440918						52	ERCC-00044	C	117.188	70546875	70.5469				65.5469	50.5469	9.45312	249.453	1209.45	5049.45	20409.5			36	ERCC-00150	B	3.66211	2.20459e+06	2.20459							36	ERCC-00150	B	3.66211
	81	ERCC-00160	D	7.32422	4.40918e+06	4.40918	2.20459	1.32275	0.881836	0.440918						53	ERCC-00162	C	58.5938	3.52734e+07	35.2734				30.2734	15.2734	44.7266	284.727	1244.73	5084.73	20444.7			37	ERCC-00067	B	3.66211	2.20459e+06	2.20459							37	ERCC-00067	B	3.66211
	15	ERCC-00028	A	3.66211	2.20459e+06	2.20459	1.10229	0.661377	0.440918	0.220459						54	ERCC-00071	C	58.5938	3.52734e+07	35.2734				30.2734	15.2734	44.7266	284.727	1244.73	5084.73	20444.7			59	ERCC-00143	C	3.66211	2.20459e+06	2.20459							59	ERCC-00143	C	3.66211
	36	ERCC-00150	B	3.66211	2.20459e+06	2.20459	1.10229	0.661377	0.440918	0.220459						55	ERCC-00084	C	29.2969	1.76367e+07	17.6367				12.6367	2.36328	62.3633	302.363	1262.36	5102.36	20462.4			60	ERCC-00039	C	3.66211	2.20459e+06	2.20459							60	ERCC-00039	C	3.66211
	37	ERCC-00067	B	3.66211	2.20459e+06	2.20459	1.10229	0.661377	0.440918	0.220459						56	ERCC-00099	C	14.6484	8.81836e+06	8.81836				3.81836	11.1816	71.1816	311.182	1271.18	5111.18	20471.2			82	ERCC-00014	D	3.66211	2.20459e+06	2.20459							82	ERCC-00014	D	3.66211
	59	ERCC-00143	C	3.66211	2.20459e+06	2.20459	1.10229	0.661377	0.440918	0.220459						57	ERCC-00054	C	14.6484	8.81836e+06	8.81836				3.81836	11.1816	71.1816	311.182	1271.18	5111.18	20471.2			83	ERCC-00077	D	3.66211	2.20459e+06	2.20459							83	ERCC-00077	D	3.66211
	60	ERCC-00039	C	3.66211	2.20459e+06	2.20459	1.10229	0.661377	0.440918	0.220459						58	ERCC-00157	C	7.32422	4.40918e+06	4.40918				0.59082	15.5908	75.5908	315.591	1275.59	5115.59	20475.6			16	ERCC-00033	A	1.83105	1.10229e+06	1.10229							16	ERCC-00033	A	1.83105
	82	ERCC-00014	D	3.66211	2.20459e+06	2.20459	1.10229	0.661377	0.440918	0.220459						59	ERCC-00143	C	3.66211	2.20459e+06	2.20459				2.79541	17.7954	77.7954	317.795	1277.8	5117.8	20477.8			17	ERCC-00134	A	1.83105	1.10229e+06	1.10229							17	ERCC-00134	A	1.83105
	83	ERCC-00077	D	3.66211	2.20459e+06	2.20459	1.10229	0.661377	0.440918	0.220459						60	ERCC-00039	C	3.66211	2.20459e+06	2.20459				2.79541	17.7954	77.7954	317.795	1277.8	5117.8	20477.8			38	ERCC-00031	B	1.83105	1.10229e+06	1.10229							38	ERCC-00031	B	1.83105
	16	ERCC-00033	A	1.83105	1.10229e+06	1.10229	0.551147	0.330688	0.220459	0.110229						61	ERCC-00058	C	1.83105	1.10229e+06	1.10229				3.89771	18.8977	78.8977	318.898	1278.9	5118.9	20478.9			61	ERCC-00058	C	1.83105	1.10229e+06	1.10229							61	ERCC-00058	C	1.83105
	17	ERCC-00134	A	1.83105	1.10229e+06	1.10229	0.551147	0.330688	0.220459	0.110229						62	ERCC-00120	C	0.915527	551147	0.551147				4.44885	19.4489	79.4489	319.449	1279.45	5119.45	20479.4			84	ERCC-00069	D	1.83105	1.10229e+06	1.10229							84	ERCC-00069	D	1.83105
	38	ERCC-00031	B	1.83105	1.10229e+06	1.10229	0.551147	0.330688	0.220459	0.110229						63	ERCC-00040	C	0.915527	551147	0.551147				4.44885	19.4489	79.4489	319.449	1279.45	5119.45	20479.4			18	ERCC-00147	A	0.915527	551147	0.551147							18	ERCC-00147	A	0.915527
	61	ERCC-00058	C	1.83105	1.10229e+06	1.10229	0.551147	0.330688	0.220459	0.110229						64	ERCC-00164	C	0.457764	275574	0.275574				4.72443	19.7244	79.7244	319.724	1279.72	5119.72	20479.7			39	ERCC-00109	B	0.915527	551147	0.551147							39	ERCC-00109	B	0.915527
	84	ERCC-00069	D	1.83105	1.10229e+06	1.10229	0.551147	0.330688	0.220459	0.110229						65	ERCC-00024	C	0.228882	137787	0.137787				4.86221	19.8622	79.8622	319.862	1279.86	5119.86	20479.9			40	ERCC-00073	B	0.915527	551147	0.551147							40	ERCC-00073	B	0.915527
	18	ERCC-00147	A	0.915527	551147	0.551147	0.275574	0.165344	0.110229	0.0551147						66	ERCC-00016	C	0.228882	137787	0.137787				4.86221	19.8622	79.8622	319.862	1279.86	5119.86	20479.9			62	ERCC-00120	C	0.915527	551147	0.551147							62	ERCC-00120	C	0.915527
	39	ERCC-00109	B	0.915527	551147	0.551147	0.275574	0.165344	0.110229	0.0551147						67	ERCC-00012	C	0.114441	68893.4	0.0688934				4.93111	19.9311	79.9311	319.931	1279.93	5119.93	20479.9			63	ERCC-00040	C	0.915527	551147	0.551147							63	ERCC-00040	C	0.915527
	40	ERCC-00073	B	0.915527	551147	0.551147	0.275574	0.165344	0.110229	0.0551147						68	ERCC-00098	C	0.0572205	34446.7	0.0344467				4.96555	19.9656	79.9656	319.966	1279.97	5119.97	20480			85	ERCC-00137	D	0.915527	551147	0.551147							85	ERCC-00137	D	0.915527
	62	ERCC-00120	C	0.915527	551147	0.551147	0.275574	0.165344	0.110229	0.0551147						69	ERCC-00057	C	0.0143051	8611.68	0.00861168				4.99139	19.9914	79.9914	319.991	1279.99	5119.99	20480			86	ERCC-00013	D	0.915527	551147	0.551147							86	ERCC-00013	D	0.915527
	63	ERCC-00040	C	0.915527	551147	0.551147	0.275574	0.165344	0.110229	0.0551147						70	ERCC-00002	D	15000	9030000000	9030				9025	9010	8950	8710	7750	3910	11450			19	ERCC-00097	A	0.457764	275574	0.275574							19	ERCC-00097	A	0.457764
	85	ERCC-00137	D	0.915527	551147	0.551147	0.275574	0.165344	0.110229	0.0551147						71	ERCC-00046	D	3750	2257500000	2257.5				2252.5	2237.5	2177.5	1937.5	977.5	2862.5	18222.5			20	ERCC-00156	A	0.457764	275574	0.275574							20	ERCC-00156	A	0.457764
	86	ERCC-00013	D	0.915527	551147	0.551147	0.275574	0.165344	0.110229	0.0551147						72	ERCC-00003	D	937.5	564375000	564.375				559.375	544.375	484.375	244.375	715.625	4555.62	19915.6			41	ERCC-00158	B	0.457764	275574	0.275574							41	ERCC-00158	B	0.457764
	19	ERCC-00097	A	0.457764	275574	0.275574	0.137787	0.0826721	0.0551147	0.0275574						73	ERCC-00043	D	468.75	282187500	282.188				277.188	262.188	202.188	37.8125	997.812	4837.81	20197.8			64	ERCC-00164	C	0.457764	275574	0.275574							64	ERCC-00164	C	0.457764
	20	ERCC-00156	A	0.457764	275574	0.275574	0.137787	0.0826721	0.0551147	0.0275574						74	ERCC-00022	D	234.375	141093750	141.094				136.094	121.094	61.0938	178.906	1138.91	4978.91	20338.9			87	ERCC-00168	D	0.457764	275574	0.275574							87	ERCC-00168	D	0.457764
	41	ERCC-00158	B	0.457764	275574	0.275574	0.137787	0.0826721	0.0551147	0.0275574						75	ERCC-00112	D	117.188	70546875	70.5469				65.5469	50.5469	9.45312	249.453	1209.45	5049.45	20409.5			21	ERCC-00123	A	0.228882	137787	0.137787							21	ERCC-00123	A	0.228882
	64	ERCC-00164	C	0.457764	275574	0.275574	0.137787	0.0826721	0.0551147	0.0275574						76	ERCC-00165	D	58.5938	3.52734e+07	35.2734				30.2734	15.2734	44.7266	284.727	1244.73	5084.73	20444.7			42	ERCC-00104	B	0.228882	137787	0.137787							42	ERCC-00104	B	0.228882
	87	ERCC-00168	D	0.457764	275574	0.275574	0.137787	0.0826721	0.0551147	0.0275574						77	ERCC-00079	D	58.5938	3.52734e+07	35.2734				30.2734	15.2734	44.7266	284.727	1244.73	5084.73	20444.7			43	ERCC-00142	B	0.228882	137787	0.137787							43	ERCC-00142	B	0.228882
	21	ERCC-00123	A	0.228882	137787	0.137787	0.0688934	0.0413361	0.0275574	0.0137787						78	ERCC-00078	D	29.2969	1.76367e+07	17.6367				12.6367	2.36328	62.3633	302.363	1262.36	5102.36	20462.4			65	ERCC-00024	C	0.228882	137787	0.137787							65	ERCC-00024	C	0.228882
	42	ERCC-00104	B	0.228882	137787	0.137787	0.0688934	0.0413361	0.0275574	0.0137787						79	ERCC-00163	D	14.6484	8.81836e+06	8.81836				3.81836	11.1816	71.1816	311.182	1271.18	5111.18	20471.2			66	ERCC-00016	C	0.228882	137787	0.137787							66	ERCC-00016	C	0.228882
	43	ERCC-00142	B	0.228882	137787	0.137787	0.0688934	0.0413361	0.0275574	0.0137787						80	ERCC-00059	D	14.6484	8.81836e+06	8.81836				3.81836	11.1816	71.1816	311.182	1271.18	5111.18	20471.2			88	ERCC-00041	D	0.228882	137787	0.137787							88	ERCC-00041	D	0.228882
	65	ERCC-00024	C	0.228882	137787	0.137787	0.0688934	0.0413361	0.0275574	0.0137787						81	ERCC-00160	D	7.32422	4.40918e+06	4.40918				0.59082	15.5908	75.5908	315.591	1275.59	5115.59	20475.6			89	ERCC-00081	D	0.228882	137787	0.137787							89	ERCC-00081	D	0.228882
	66	ERCC-00016	C	0.228882	137787	0.137787	0.0688934	0.0413361	0.0275574	0.0137787						82	ERCC-00014	D	3.66211	2.20459e+06	2.20459				2.79541	17.7954	77.7954	317.795	1277.8	5117.8	20477.8			22	ERCC-00017	A	0.114441	68893.4	0.0688934							22	ERCC-00017	A	0.114441
	88	ERCC-00041	D	0.228882	137787	0.137787	0.0688934	0.0413361	0.0275574	0.0137787						83	ERCC-00077	D	3.66211	2.20459e+06	2.20459				2.79541	17.7954	77.7954	317.795	1277.8	5117.8	20477.8			44	ERCC-00138	B	0.114441	68893.4	0.0688934							44	ERCC-00138	B	0.114441
	89	ERCC-00081	D	0.228882	137787	0.137787	0.0688934	0.0413361	0.0275574	0.0137787						84	ERCC-00069	D	1.83105	1.10229e+06	1.10229				3.89771	18.8977	78.8977	318.898	1278.9	5118.9	20478.9			67	ERCC-00012	C	0.114441	68893.4	0.0688934							67	ERCC-00012	C	0.114441
	22	ERCC-00017	A	0.114441	68893.4	0.0688934	0.0344467	0.020668	0.0137787	0.00688934						85	ERCC-00137	D	0.915527	551147	0.551147				4.44885	19.4489	79.4489	319.449	1279.45	5119.45	20479.4			90	ERCC-00086	D	0.114441	68893.4	0.0688934							90	ERCC-00086	D	0.114441
	44	ERCC-00138	B	0.114441	68893.4	0.0688934	0.0344467	0.020668	0.0137787	0.00688934						86	ERCC-00013	D	0.915527	551147	0.551147				4.44885	19.4489	79.4489	319.449	1279.45	5119.45	20479.4			45	ERCC-00117	B	0.0572205	34446.7	0.0344467							45	ERCC-00117	B	0.0572205
	67	ERCC-00012	C	0.114441	68893.4	0.0688934	0.0344467	0.020668	0.0137787	0.00688934						87	ERCC-00168	D	0.457764	275574	0.275574				4.72443	19.7244	79.7244	319.724	1279.72	5119.72	20479.7			68	ERCC-00098	C	0.0572205	34446.7	0.0344467							68	ERCC-00098	C	0.0572205
	90	ERCC-00086	D	0.114441	68893.4	0.0688934	0.0344467	0.020668	0.0137787	0.00688934						88	ERCC-00041	D	0.228882	137787	0.137787				4.86221	19.8622	79.8622	319.862	1279.86	5119.86	20479.9			91	ERCC-00061	D	0.0572205	34446.7	0.0344467							91	ERCC-00061	D	0.0572205
	45	ERCC-00117	B	0.0572205	34446.7	0.0344467	0.0172234	0.010334	0.00688934	0.00344467						89	ERCC-00081	D	0.228882	137787	0.137787				4.86221	19.8622	79.8622	319.862	1279.86	5119.86	20479.9			23	ERCC-00083	A	0.0286102	17223.4	0.0172234							23	ERCC-00083	A	0.0286102
	68	ERCC-00098	C	0.0572205	34446.7	0.0344467	0.0172234	0.010334	0.00688934	0.00344467						90	ERCC-00086	D	0.114441	68893.4	0.0688934				4.93111	19.9311	79.9311	319.931	1279.93	5119.93	20479.9			46	ERCC-00075	B	0.0143051	8611.68	0.00861168							46	ERCC-00075	B	0.0143051
	91	ERCC-00061	D	0.0572205	34446.7	0.0344467	0.0172234	0.010334	0.00688934	0.00344467						91	ERCC-00061	D	0.0572205	34446.7	0.0344467				4.96555	19.9656	79.9656	319.966	1279.97	5119.97	20480			69	ERCC-00057	C	0.0143051	8611.68	0.00861168							69	ERCC-00057	C	0.0143051
	23	ERCC-00083	A	0.0286102	17223.4	0.0172234	0.00861168	0.00516701	0.00344467	0.00172234						92	ERCC-00048	D	0.0143051	8611.68	0.00861168				4.99139	19.9914	79.9914	319.991	1279.99	5119.99	20480			92	ERCC-00048	D	0.0143051	8611.68	0.00861168							92	ERCC-00048	D	0.0143051
	46	ERCC-00075	B	0.0143051	8611.68	0.00861168	0.00430584	0.0025835	0.00172234	0.000861168
	69	ERCC-00057	C	0.0143051	8611.68	0.00861168	0.00430584	0.0025835	0.00172234	0.000861168															0.59082	2.36328	9.45312	37.8125	151.25	605	2420
	92	ERCC-00048	D	0.0143051	8611.68	0.00861168	0.00430584	0.0025835	0.00172234	0.000861168
[truncated: 20 more columns]
