# Supplementary material for: SC3-seq: a method for highly parallel and quantitative measurement of single-cell gene expression
Source: Nucleic Acids Res. 2015 Feb 26;43(9):e60. doi: 10.1093/nar/gkv134 (PMC4482058; doi:10.1093/nar/gkv134)
Supplement: Supplementary Data [file gkv134_suppl.zip › nar-03162-met-g-2014-File011.xlsx]

## Sheet: Sheet1
Supplimentary Table3
Oligonucleotide sequences
Oligonucleotids for SC3-seq library construction				Primer sets for Q-PCR analysis
Oligonucleotids name	sequence			Target		Primer set name	sense primer	anti-sense primer
V1(dT)24	ATATGGATCCGGCGCGCCGTCGACTTTTTTTTTTTTTTTTTTTTTTTT			ERCC spike-in	ERCC-00074	ERCC-00074-qPCR-s1/as1	AAGTGAGGCTCTCTCATTGGTTT	CTGGGGTTATGAGTAGGGATGAG	Fig.S1B
V3(dT)24	ATATCTCGAGGGCGCGCCGGATCCTTTTTTTTTTTTTTTTTTTTTTTT				ERCC-00004	ERCC-00004-qPCR-s1/as1	GACATCTTCATAAGGGGTTGGGT	GGCAAGCCGGTGATTTTATCTAC	Fig.S1B
N-V3(dT)24	(NH2)-ATATCTCGAGGGCGCGCCGGATCCTTTTTTTTTTTTTTTTTTTTTTTT				ERCC-00113	ERCC-00113-qPCR-s1/as1	TACCCTGTAGAACCCGACTTTTG	TTAAGCTCTGCACCTGTTACACT	Fig.S1B, FigS1C
IntV1(dT)24	CTGCTGTACGGCCAAGGCGTATATGGATCCGGCGCGCCGTCGACTTTTTTTTTTTTTTTTTTTTTTTT				ERCC-00136	ERCC-00136-qPCR-s1/as1	GATGTTTGGACTGATGGAAGCAC	GATTTCAGCATGTTGAGCTTCGT	Fig.S1B, FigS1C
P1 primer	CCACTACGCCTCCGCTTTCCTCTCTATG				ERCC-00042	ERCC-00042-qPCR-s1/as1	GTGGTCTGCATAAGGGTAGAGAG	GCTTTGTCTTTAAACGCTCACCT	Fig.S1B
BarT001-IntV1	ctgccccgggttcctcattctctGTGTAAGAGGctgctgtacggccaaggcgtatatggatcc				ERCC-00095	ERCC-00095-qPCR-s1/as1	ATCCGTCAATAAAACCTCTGGCT	GGCTTTGTGGGATGAGGTTAAAG	Fig.S1B, FigS1C
BarT002-IntV1	ctgccccgggttcctcattctctAGGGAGTGGTctgctgtacggccaaggcgtatatggatcc				ERCC-00019	ERCC-00019-qPCR-s1/as1	TCTGTCTGTTAGTGAGAGCCCTA	TTTTGACCTAGCCCCATCTACAC	Fig.S1B, FigS1C
BarT003-IntV1	ctgccccgggttcctcattctctATAGGTTATActgctgtacggccaaggcgtatatggatcc				ERCC-00154	ERCC-00154-qPCR-s1/as1	CACGCGCTATTCAGACGTTATTT	TGGATATCCTCGCTTGAGTTGAC	Fig.S1B
BarT004-IntV1	ctgccccgggttcctcattctctGGATGCGGTCctgctgtacggccaaggcgtatatggatcc				ERCC-00096	ERCC-00096-qPCR-s1/as1	GATCCCGGAAGATACGCTCTAAG	CGCAGGTTGATGCTTCCAATAAA	For cDNA quality evaluation
BarT005-IntV1	ctgccccgggttcctcattctctGTGGTGTAAGctgctgtacggccaaggcgtatatggatcc				ERCC-00171	ERCC-00171-qPCR-s1/as1	CAGGCAAGAGTTCAATCGCTTAG	TAGCCTTCAGTGACTGTGAGATG	For cDNA quality evaluation
BarT006-IntV1	ctgccccgggttcctcattctctGCGAGGGACActgctgtacggccaaggcgtatatggatcc				ERCC-00111	ERCC-00111-qPCR-s1/as1	CCAACCCCACATTGTAACTTCG	GTCTTTACTTACGCGCTCCTCT	For cDNA quality evaluation
BarT007-IntV1	ctgccccgggttcctcattctctGGGTTATGCCctgctgtacggccaaggcgtatatggatcc			Mouse	Cdx2	Cdx2(+)/(-)	ATTGTTTGCTGCTGTTCGAGTC	CGACTTCCCTTCACCATACAAC	Fig.S5B
BarT008-IntV1	ctgccccgggttcctcattctctGAGCGAGGATctgctgtacggccaaggcgtatatggatcc				Dnmt3a	Dnmt3a-2(+)/(-)	GACTCGCGTGCAATAACCTTAG	GGTCACTTTCCCTCACTCTGG	Fig.S1C
BarT009-IntV1	ctgccccgggttcctcattctctAGGTTGCGACctgctgtacggccaaggcgtatatggatcc				Dnmt3b	Dnmt3b(+)/(-)	CTCGCAAGGTGTGGGCTTTTGTAAC	CTGGGCATCTGTCATCTTTGCACC	Fig.2A, Fig.S1C
BarT010-IntV1	ctgccccgggttcctcattctctGCGGTAAGCTctgctgtacggccaaggcgtatatggatcc				Dppa2/ECAT15-2	musDppa2-qPCR-s1/as1	CATGTAGCAACTCCAGTGGACC	ACATCAGTACTGGCTAAGTGGT	Fig.2A, Fig.S1C
BarT011-IntV1	ctgccccgggttcctcattctctGTGCGACACGctgctgtacggccaaggcgtatatggatcc				Dppa3/Stella	Stella-B(+)/(-)	AGGCTCGAAGGAAATGAGTTTG	TCCTAATTCTTCCCGATTTTCG	Fig.2A
BarT012-IntV1	ctgccccgggttcctcattctctAAGAGGAAAActgctgtacggccaaggcgtatatggatcc				Dppa4/ECAT15-1	musDppa4-qPCR-s1/as1	GTTTTGCTGCAAGTAGGTCCTG	GACTGCTGAACTGGTTATGACG	Fig.2A, Fig.S1C
BarT013-IntV1	ctgccccgggttcctcattctctGCGGTAAGGCctgctgtacggccaaggcgtatatggatcc				Dppa5/Esg1	Qesg1-5/3	AAGGAGTGCTGAAGCTGGAGG	CAGCTTAACCTGCATCCAGGTC	Fig.S1C
BarT014-IntV1	ctgccccgggttcctcattctctGTGCGGCAGActgctgtacggccaaggcgtatatggatcc				Esrrb	musEsrrb-qPCR-s1/as1	GCCTTTACTATCTGTGCCTGGT	TAGTGCTTCTCTTTGGTGCTGT	Fig.2A
BarT015-IntV1	ctgccccgggttcctcattctctGAGTTGAATGctgctgtacggccaaggcgtatatggatcc				Gapdh	Qgapdh5/3	ATGAATACGGCTACAGCAACAGG	CTCTTGCTCAGTGTCCTTGCTG	Fig.2A, Fig.S1C, Fig.S5B
BarT016-IntV1	ctgccccgggttcctcattctctGGGAGACGTTctgctgtacggccaaggcgtatatggatcc				Gata2	musGata2-qPCR-s1/as1	AAAGTGTCCCAAGCTTCGAT	GCACTTGGTTGACTCAGCAC	Fig.S5B
BarT017-IntV1	ctgccccgggttcctcattctctGGCTCACCGCctgctgtacggccaaggcgtatatggatcc				Gata4	Gata4b(+)/(-)	CCTAAACCTTACTGGCCGTAGC	ACAATGTTAACGGGTTGTGGAG	Fig.S5B
BarT018-IntV1	ctgccccgggttcctcattctctAGGCGGATGActgctgtacggccaaggcgtatatggatcc				Kit	c-Kit(+)/(-)	CAGTTACCGCGCTCTGTTTG	GCCCCTTAAGTACCTGACATCC	Fig.2A
BarT019-IntV1	ctgccccgggttcctcattctctATGGTAACTGctgctgtacggccaaggcgtatatggatcc				Myc	c-myc-1(+)/(-)	AAGGAGAACGGTTCCTTCTGAC	GCTGAAGCTTACAGTCCCAAAG	Fig.2A
BarT020-IntV1	ctgccccgggttcctcattctctGTCAAGCTTTctgctgtacggccaaggcgtatatggatcc				Nanog	Qnanog-5/3	CTTTCACCTATTAAGGTGCTTGC	TGGCATCGGTTCATCATGGTAC	Fig.S5B
BarT021-IntV1	ctgccccgggttcctcattctctGTGCGGTTCCctgctgtacggccaaggcgtatatggatcc				Pou5f1/Oct4	Qoct4-5/3	GATGCTGTGAGCCAAGGCAAG	GGCTCCTGATCAACAGCATCAC	Fig.2A, Fig.S1C
BarT022-IntV1	ctgccccgggttcctcattctctGAGAAGATGActgctgtacggccaaggcgtatatggatcc				Ppia	PPIA(+)/(-)	TTACCCATCAAACCATTCCTTCTG	AACCCAAAGAACTTCAGTGAGAGC	Fig.2A, Fig.S1C
BarT023-IntV1	ctgccccgggttcctcattctctGCGGTGCTTGctgctgtacggccaaggcgtatatggatcc				Prdm14	prdm14-B(+)/(-)	ACAGCCAAGCAATTTGCACTAC	TTACCTGGCATTTTCATTGCTC	Fig.2A
BarT024-IntV1	ctgccccgggttcctcattctctGGGTCGGTATctgctgtacggccaaggcgtatatggatcc				Rplp0/Arbp	PO(+)/(-)	CAAAGCTGAAGCAAAGGAAGAG	AATTAAGCAGGCTGACTTGGTTG	Fig.2A, Fig.S1C
BarT025-IntV1	ctgccccgggttcctcattctctAACATGATGActgctgtacggccaaggcgtatatggatcc				Sox2	Qsox2-5/3	CATGAGAGCAAGTACTGGCAAG	CCAACGATATCAACCTGCATGG	Fig.2A
BarT026-IntV1	ctgccccgggttcctcattctctCGGGAGCCCGctgctgtacggccaaggcgtatatggatcc			Human	GAPDH	hPOU5F1_F/R_qRT	CTGTCTCCGTCACCACTCTG	AAACCCTGGCACAAACTCCA	Fig.S6A
BarT027-IntV1	ctgccccgggttcctcattctctCAGCAAACTTctgctgtacggccaaggcgtatatggatcc				POU5F1/OCT4	hsGAPDH-qPCR-s1/as1	ACAAGAGGAAGAGAGAGACCCT	TCTACATGGCAACTGTGAGGAG	Fig.S6A
BarT028-IntV1	ctgccccgggttcctcattctctAGCTTACTACctgctgtacggccaaggcgtatatggatcc				NANOG	hsNANOG-qPCR-s1	AGAGGTCTCGTATTTGCTGCAT	AAACACTCGGTGAAATCAGGGT	Fig.S6A
BarT029-IntV1	ctgccccgggttcctcattctctGAATCTAGGGctgctgtacggccaaggcgtatatggatcc				SOX2	hsSOX2-qPCR-s1/as1	TGAATCAGTCTGCCGAGAATCC	TCTCAAACTGTGCATAATGGAGT	Fig.S6A
BarT030-IntV1	ctgccccgggttcctcattctctGTAGCGAAGActgctgtacggccaaggcgtatatggatcc
BarT031-IntV1	ctgccccgggttcctcattctctGCTGGTGCGTctgctgtacggccaaggcgtatatggatcc
BarT032-IntV1	ctgccccgggttcctcattctctGGTTGGGTGCctgctgtacggccaaggcgtatatggatcc
BarT033-IntV1	ctgccccgggttcctcattctctCGTTGGATACctgctgtacggccaaggcgtatatggatcc
BarT034-IntV1	ctgccccgggttcctcattctctTCGTTAAAGGctgctgtacggccaaggcgtatatggatcc
BarT035-IntV1	ctgccccgggttcctcattctctAAGCGTAGGActgctgtacggccaaggcgtatatggatcc
BarT036-IntV1	ctgccccgggttcctcattctctGTTCTCACATctgctgtacggccaaggcgtatatggatcc
BarT037-IntV1	ctgccccgggttcctcattctctCTGTTATACCctgctgtacggccaaggcgtatatggatcc
BarT038-IntV1	ctgccccgggttcctcattctctGTCGTCTTAGctgctgtacggccaaggcgtatatggatcc
BarT039-IntV1	ctgccccgggttcctcattctctTATCGTGAGTctgctgtacggccaaggcgtatatggatcc
BarT040-IntV1	ctgccccgggttcctcattctctAAAAGGGTTActgctgtacggccaaggcgtatatggatcc
BarT041-IntV1	ctgccccgggttcctcattctctTGTGGGATTGctgctgtacggccaaggcgtatatggatcc
BarT042-IntV1	ctgccccgggttcctcattctctGAATGTACTActgctgtacggccaaggcgtatatggatcc
BarT043-IntV1	ctgccccgggttcctcattctctCGCTAGGGTTctgctgtacggccaaggcgtatatggatcc
BarT044-IntV1	ctgccccgggttcctcattctctAAGGATGATCctgctgtacggccaaggcgtatatggatcc
BarT045-IntV1	ctgccccgggttcctcattctctGTACTTGGCTctgctgtacggccaaggcgtatatggatcc
BarT046-IntV1	ctgccccgggttcctcattctctGGTCGTCGAActgctgtacggccaaggcgtatatggatcc
BarT047-IntV1	ctgccccgggttcctcattctctGAGGGATGGCctgctgtacggccaaggcgtatatggatcc
BarT048-IntV1	ctgccccgggttcctcattctctGCCGTAAGTGctgctgtacggccaaggcgtatatggatcc
BarT049-IntV1	ctgccccgggttcctcattctctATGTCATAAGctgctgtacggccaaggcgtatatggatcc
BarT050-IntV1	ctgccccgggttcctcattctctGAAGGCTTGCctgctgtacggccaaggcgtatatggatcc
BarT051-IntV1	ctgccccgggttcctcattctctAAGCAGGAGTctgctgtacggccaaggcgtatatggatcc
BarT052-IntV1	ctgccccgggttcctcattctctGTAATTGTAActgctgtacggccaaggcgtatatggatcc
BarT053-IntV1	ctgccccgggttcctcattctctGTCATCAAGTctgctgtacggccaaggcgtatatggatcc
BarT054-IntV1	ctgccccgggttcctcattctctAAAAGGCGGActgctgtacggccaaggcgtatatggatcc
BarT055-IntV1	ctgccccgggttcctcattctctAGCTTAAGCGctgctgtacggccaaggcgtatatggatcc
BarT056-IntV1	ctgccccgggttcctcattctctGCATGTCACCctgctgtacggccaaggcgtatatggatcc
BarT057-IntV1	ctgccccgggttcctcattctctCTAGTAAGAActgctgtacggccaaggcgtatatggatcc
BarT058-IntV1	ctgccccgggttcctcattctctTAAAGTGGCGctgctgtacggccaaggcgtatatggatcc
BarT059-IntV1	ctgccccgggttcctcattctctAAGTAATGTCctgctgtacggccaaggcgtatatggatcc
BarT060-IntV1	ctgccccgggttcctcattctctGTGCCTCGGTctgctgtacggccaaggcgtatatggatcc
BarT061-IntV1	ctgccccgggttcctcattctctAAGATTATCGctgctgtacggccaaggcgtatatggatcc
BarT062-IntV1	ctgccccgggttcctcattctctAGGTGAGGGTctgctgtacggccaaggcgtatatggatcc
BarT063-IntV1	ctgccccgggttcctcattctctGCGGGTTCGActgctgtacggccaaggcgtatatggatcc
BarT064-IntV1	ctgccccgggttcctcattctctGTGCTACACCctgctgtacggccaaggcgtatatggatcc
BarT065-IntV1	ctgccccgggttcctcattctctGGGATCAAGCctgctgtacggccaaggcgtatatggatcc
BarT066-IntV1	ctgccccgggttcctcattctctGATGTAATGTctgctgtacggccaaggcgtatatggatcc
BarT067-IntV1	ctgccccgggttcctcattctctGTCCTTAGGGctgctgtacggccaaggcgtatatggatcc
BarT068-IntV1	ctgccccgggttcctcattctctGCATTGACGActgctgtacggccaaggcgtatatggatcc
BarT069-IntV1	ctgccccgggttcctcattctctGATATGCTTTctgctgtacggccaaggcgtatatggatcc
BarT070-IntV1	ctgccccgggttcctcattctctGCCCTACAGActgctgtacggccaaggcgtatatggatcc
BarT071-IntV1	ctgccccgggttcctcattctctACAGGGAACGctgctgtacggccaaggcgtatatggatcc
BarT072-IntV1	ctgccccgggttcctcattctctAAGTGAATACctgctgtacggccaaggcgtatatggatcc
BarT073-IntV1	ctgccccgggttcctcattctctGCAATGACGTctgctgtacggccaaggcgtatatggatcc
BarT074-IntV1	ctgccccgggttcctcattctctAGGACGCTGActgctgtacggccaaggcgtatatggatcc
BarT075-IntV1	ctgccccgggttcctcattctctGTATCTGGGCctgctgtacggccaaggcgtatatggatcc
BarT076-IntV1	ctgccccgggttcctcattctctAAGTTTTAGGctgctgtacggccaaggcgtatatggatcc
BarT077-IntV1	ctgccccgggttcctcattctctATCTGGTCTTctgctgtacggccaaggcgtatatggatcc
BarT078-IntV1	ctgccccgggttcctcattctctGGCAATCATCctgctgtacggccaaggcgtatatggatcc
BarT079-IntV1	ctgccccgggttcctcattctctAGTAGAATTActgctgtacggccaaggcgtatatggatcc
BarT080-IntV1	ctgccccgggttcctcattctctGTTTACGGTGctgctgtacggccaaggcgtatatggatcc
BarT081-IntV1	ctgccccgggttcctcattctctGAACGTCATTctgctgtacggccaaggcgtatatggatcc
BarT082-IntV1	ctgccccgggttcctcattctctGTGAAGGGAGctgctgtacggccaaggcgtatatggatcc
BarT083-IntV1	ctgccccgggttcctcattctctGGATGGCGTActgctgtacggccaaggcgtatatggatcc
BarT084-IntV1	ctgccccgggttcctcattctctGCGGATGAACctgctgtacggccaaggcgtatatggatcc
BarT085-IntV1	ctgccccgggttcctcattctctGGAAAGCGTTctgctgtacggccaaggcgtatatggatcc
BarT086-IntV1	ctgccccgggttcctcattctctAGTACCAGGActgctgtacggccaaggcgtatatggatcc
BarT087-IntV1	ctgccccgggttcctcattctctATAGCAAAGCctgctgtacggccaaggcgtatatggatcc
BarT088-IntV1	ctgccccgggttcctcattctctGTTGATCATGctgctgtacggccaaggcgtatatggatcc
BarT089-IntV1	ctgccccgggttcctcattctctAGGCTGTCTActgctgtacggccaaggcgtatatggatcc
BarT090-IntV1	ctgccccgggttcctcattctctGTGACCTACTctgctgtacggccaaggcgtatatggatcc
BarT091-IntV1	ctgccccgggttcctcattctctGCGTATTGGGctgctgtacggccaaggcgtatatggatcc
BarT092-IntV1	ctgccccgggttcctcattctctAAGGGATTACctgctgtacggccaaggcgtatatggatcc
BarT093-IntV1	ctgccccgggttcctcattctctGTTACGATGCctgctgtacggccaaggcgtatatggatcc
BarT094-IntV1	ctgccccgggttcctcattctctATGGGTGTTTctgctgtacggccaaggcgtatatggatcc
BarT095-IntV1	ctgccccgggttcctcattctctGAGTCCGGCActgctgtacggccaaggcgtatatggatcc
BarT096-IntV1	ctgccccgggttcctcattctctAATCGAAGAGctgctgtacggccaaggcgtatatggatcc
