# Supplementary material for: SC3-seq: a method for highly parallel and quantitative measurement of single-cell gene expression
Source: Nucleic Acids Res. 2015 Feb 26;43(9):e60. doi: 10.1093/nar/gkv134 (PMC4482058; doi:10.1093/nar/gkv134)
Supplement: Supplementary Data [file gkv134_suppl.zip › nar-03162-met-g-2014-File009.xlsx]

## Sheet: Sheet1
Supplimentary Table1
Summary of mapping statistics of SC3-seq reads.
SampleID	Origin	Total reads	SC3seq mapped		Others		ERCC		Adaptor		Poly-A		Unmapped
MS01T01	mESC total RNA, 100 ng	18795279	10221078	0.543811	1239928	0.0659702	2030322	0.108023	201090	0.010699	121074	0.00644172	4981787	0.265055
MS01T02		16487384	9070246	0.550133	1085424	0.0658336	1711270	0.103793	146807	0.0089042	154620	0.00937808	4319017	0.261959
MS01T03	mESC total RNA, 10 ng	18721511	7867036	0.420214	1012464	0.0540803	2211177	0.118109	198624	0.0106094	400464	0.0213906	7031746	0.375597
MS01T04		17281135	8983289	0.519832	1130554	0.0654213	2566780	0.148531	272083	0.0157445	162257	0.00938926	4166172	0.241082
MS01T05	mESC total RNA, 1 ng	18856526	9123993	0.483864	1179018	0.0625257	2430354	0.128887	358832	0.0190296	284568	0.0150912	5479761	0.290603
MS01T06		17555870	8660001	0.493282	1122080	0.0639148	2429755	0.138401	349064	0.019883	207596	0.0118249	4787374	0.272694
MS01T07		17476144	8354081	0.478028	1099545	0.0629169	2253689	0.128958	346643	0.0198352	302583	0.0173141	5119603	0.292948
MS01T08		18110525	8714376	0.481177	1140980	0.0630009	2382874	0.131574	463438	0.0255894	331443	0.0183011	5077414	0.280357
MS01T09	mESC total RNA, 100 pg	14804710	7144300	0.482569	924634	0.0624554	2155886	0.145622	234872	0.0158647	304709	0.0205819	4040309	0.272907
MS01T10		14579370	6837191	0.468963	874143	0.0599575	2045878	0.140327	316740	0.0217252	256130	0.017568	4249288	0.291459
MS01T11		18036958	8658610	0.480048	1096115	0.0607705	2586196	0.143383	457441	0.0253613	308052	0.0170789	4930544	0.273358
MS01T12		14098797	6792841	0.481803	883302	0.0626509	2111236	0.149746	351531	0.0249334	247594	0.0175614	3712293	0.263306
MS01T13		15312349	7033390	0.459328	920679	0.0601266	1815557	0.118568	393868	0.0257222	362315	0.0236616	4786540	0.312593
MS01T14		26180100	13105119	0.500576	1734370	0.0662476	3488167	0.133237	796638	0.0304291	371762	0.0142002	6684044	0.25531
MS01T15		14239827	6640729	0.466349	861093	0.0604707	1697887	0.119235	427373	0.0300125	303516	0.0213146	4309229	0.302618
MS01T16		16316464	7676332	0.470465	1032959	0.0633078	2043185	0.125222	741373	0.0454371	241655	0.0148105	4580960	0.280757
MS01T17	mESC total RNA, 10 pg	16219855	6653700	0.410219	895262	0.0551954	2515442	0.155084	744105	0.0458762	448953	0.0276792	4962393	0.305946
MS01T18		17887389	7663706	0.428442	1024891	0.0572968	2825809	0.157978	935047	0.0522741	376748	0.0210622	5061188	0.282947
MS01T19		15280443	5991538	0.392105	798047	0.0522267	2238820	0.146515	1254021	0.0820671	444538	0.029092	4553479	0.297994
MS01T20		16455715	6239384	0.379162	849142	0.0516016	2050441	0.124604	2005461	0.12187	409898	0.0249092	4901389	0.297853
MS01T21		17994031	6116852	0.339938	825791	0.0458925	1934333	0.107499	2874303	0.159736	636747	0.0353866	5606005	0.311548
MS01T22		20394223	7261306	0.356047	997664	0.048919	2358338	0.115638	2499832	0.122575	535816	0.0262729	6741267	0.330548
MS01T23		17674593	6826085	0.386209	895498	0.0506658	2039296	0.11538	1765184	0.0998713	471320	0.0266665	5677210	0.321207
MS01T24		12815917	5163005	0.402859	676668	0.052799	1827171	0.14257	771120	0.0601689	323928	0.0252754	4054025	0.316327
MS01T25		13477600	5549998	0.411794	752223	0.0558128	2070700	0.15364	897894	0.0666212	262001	0.0194397	3944784	0.292692
MS01T26		13456091	5359190	0.398272	728911	0.0541696	1935460	0.143835	563176	0.0418529	461178	0.0342728	4408176	0.327597
MS01T27		14430371	5336217	0.369791	739618	0.0512543	2007361	0.139107	1354112	0.0938376	427725	0.0296406	4565338	0.31637
MS01T28		14565705	5428456	0.372687	739656	0.0507807	1942628	0.13337	1254062	0.0860969	456452	0.0313374	4744451	0.325728
MS01T29		18823767	5866984	0.31168	817494	0.0434288	2140724	0.113725	2894469	0.153767	601972	0.0319794	6502124	0.345421
MS01T30		17115952	6363562	0.371791	889218	0.0519526	2334901	0.136417	1675858	0.0979121	434326	0.0253755	5418087	0.316552
MS01T31		15047521	6107717	0.405895	820658	0.0545378	2121772	0.141005	1077896	0.0716328	370841	0.0246447	4548637	0.302285
MS01T32		16762139	6572167	0.392084	913939	0.054524	2313425	0.138015	1307860	0.0780246	495041	0.0295333	5159707	0.307819
MS04T18	single cell from mouse E4.5 blastocyst	8586195	4248287	0.494781	992098	0.115546	72201	0.00840896	692068	0.0806024	275948	0.0321386	2305593	0.268523
MS04T19		7859975	4025256	0.512121	928781	0.118166	100905	0.0128378	528474	0.0672361	255703	0.0325323	2020856	0.257107
MS04T20		6163612	3070850	0.498222	515801	0.0836849	85196	0.0138224	576863	0.0935917	218947	0.0355225	1695955	0.275156
MS04T21		7111246	2996550	0.421382	731984	0.102933	97323	0.0136858	770505	0.10835	420699	0.0591597	2094185	0.294489
MS04T22		5209603	2459034	0.472019	636033	0.122089	70141	0.0134638	355625	0.0682634	170305	0.0326906	1518465	0.291474
MS04T23		6502283	2762312	0.424822	732287	0.11262	116995	0.0179929	749601	0.115283	278868	0.0428877	1862220	0.286395
MS04T24		5955216	2009019	0.337355	668565	0.112265	101851	0.0171028	769424	0.129202	400960	0.0673292	2005397	0.336746
MS04T27		4972667	2231570	0.448767	525792	0.105736	74346	0.0149509	523495	0.105274	186181	0.0374409	1431283	0.28783
MS04T28		5949298	2816710	0.473452	635032	0.106741	67304	0.0113129	736881	0.12386	168011	0.0282405	1525360	0.256393
MS04T29		4547979	1866426	0.410386	516660	0.113602	98772	0.0217178	562457	0.123672	182143	0.0400492	1321521	0.290573
MS04T30		4619027	1854219	0.401431	416349	0.0901378	68323	0.0147916	674486	0.146023	205313	0.0444494	1400337	0.303167
MS04T31		3810255	1873344	0.491658	401038	0.105252	65406	0.0171658	358160	0.093999	135041	0.0354415	977266	0.256483
MS04T34		4260174	1831764	0.429974	451449	0.10597	43824	0.0102869	603043	0.141554	192817	0.0452604	1137277	0.266956
MS04T35		5199549	2763203	0.531431	582985	0.112122	27443	0.00527796	492984	0.0948128	95500	0.018367	1237434	0.237989
MS04T36		4968231	2430390	0.489186	522863	0.105241	33071	0.00665649	516457	0.103952	152994	0.0307945	1312456	0.26417
MS04T37		4865485	2378376	0.488826	449149	0.0923133	36063	0.00741201	460940	0.0947367	167096	0.0343431	1373861	0.282369
MS04T38		6094239	2589656	0.424935	489156	0.0802653	72148	0.0118387	929246	0.152479	248254	0.0407358	1765779	0.289746
MS04T39		4503394	1989511	0.44178	383682	0.0851984	33423	0.00742174	955421	0.212156	119985	0.0266432	1021372	0.2268
MS04T40		4557965	1524676	0.334508	295660	0.0648667	44865	0.00984321	768246	0.16855	329131	0.0722101	1595387	0.350022
MS04T41		6063693	2884090	0.475633	734467	0.121125	45428	0.0074918	290875	0.0479699	274703	0.0453029	1834130	0.302477
MS04T42		5862968	2675388	0.45632	531461	0.0906471	28093	0.0047916	686635	0.117114	221064	0.0377051	1720327	0.293423
MS04T43		7286634	2180850	0.299295	571500	0.0784313	138538	0.0190126	1478473	0.202902	408617	0.0560776	2508656	0.344282
MS04T47		4888239	1377155	0.281728	340666	0.0696909	55388	0.0113309	993609	0.203265	377542	0.0772348	1743879	0.35675
MS04T48		5891217	2391168	0.405887	598077	0.10152	97659	0.0165771	913916	0.155132	227429	0.0386048	1662968	0.282279
MS04T49		4194128	1114392	0.265703	334490	0.079752	51178	0.0122023	931643	0.22213	392392	0.0935575	1370033	0.326655
MS04T50		5267850	2171071	0.412136	464109	0.0881022	76370	0.0144974	813639	0.154454	194266	0.0368777	1548395	0.293933
MS04T52		3682868	1551602	0.421303	328506	0.0891984	19676	0.00534258	537707	0.146002	155721	0.0422825	1089656	0.295872
MS04T53		3700190	1332627	0.360151	244525	0.0660844	48354	0.013068	840546	0.227163	260724	0.0704623	973414	0.263071
MS04T55		3527737	840760	0.238328	214599	0.0608319	34471	0.00977142	1208163	0.342475	268977	0.0762463	960767	0.272347
MS04T56		4991038	1949689	0.390638	368826	0.0738977	58566	0.0117342	867317	0.173775	237672	0.0476198	1508968	0.302336
MS04T57		4679097	1558763	0.333133	388382	0.0830036	47782	0.0102118	1219902	0.260713	145611	0.0311195	1318657	0.281819
MS04T58		4016764	1208500	0.300864	313436	0.078032	46563	0.0115922	784014	0.195185	343995	0.0856398	1320256	0.328686
MS04T59		4490977	1941065	0.432214	497985	0.110886	24573	0.00547164	672584	0.149763	147573	0.0328599	1207197	0.268805
MS04T60		5207275	1368443	0.262794	789053	0.151529	75383	0.0144765	950885	0.182607	372502	0.0715349	1651009	0.317058
MS04T61		4341539	1666889	0.38394	557954	0.128515	55964	0.0128904	867102	0.199722	168466	0.0388033	1025164	0.236129
MS04T62		4879003	1864399	0.382127	696685	0.142792	58230	0.0119348	610499	0.125128	244311	0.050074	1404879	0.287944
MS04T63		5107105	2092826	0.409787	504649	0.0988131	64458	0.0126212	5947	0.00116446	905824	0.177365	165204	0.0323479
MS04T64	Single cell from hiPSC 581A1 onSNL	5182443	1454858	0.280728	590009	0.113848	61395	0.0118467	906362	0.174891	348364	0.06722	1821455	0.351466
MS04T65	Single cell from hiPSC 581A1 onSNL	4741275	1801231	0.379904	621458	0.131074	56951	0.0120117	620201	0.130809	244341	0.0515349	1397093	0.294666
MS04T66	Single cell from hiPSC 581A1 onSNL	8650631	2623541	0.303277	1207164	0.139546	97830	0.011309	1268163	0.146598	463255	0.0535516	2990678	0.345718
MS04T67	Single cell from hiPSC 581A1 onSNL	5570735	2233490	0.400933	786097	0.141112	45100	0.00809588	572321	0.102737	265509	0.0476614	1668218	0.299461
MS04T68	Single cell from hiPSC 581A1 onSNL	6056297	1956119	0.322989	561873	0.092775	76115	0.0125679	1049848	0.173348	383973	0.0634006	2028369	0.334919
MS04T69	Single cell from hiPSC 585B1 onSNL	5358032	1956536	0.365159	725354	0.135377	77258	0.0144191	602826	0.112509	252186	0.0470669	1743872	0.325469
MS04T70	Single cell from hiPSC 585B1 onSNL	6618938	2669074	0.403248	923077	0.13946	88745	0.0134077	617886	0.0933512	280167	0.0423281	2039989	0.308205
MS04T71	Single cell from hiPSC 581A1 FeederFree	6295014	2335379	0.370989	658576	0.104619	61308	0.00973914	1088877	0.172975	275748	0.0438042	1875126	0.297875
MS04T72	Single cell from hiPSC 581A1 FeederFree	5274396	1884976	0.357382	845099	0.160227	81565	0.0154643	719679	0.136448	183460	0.0347831	1559617	0.295696
MS04T73	Single cell from hiPSC 581A1 FeederFree	4899151	1334821	0.27246	478024	0.0975728	39120	0.00798506	1072620	0.21894	292167	0.0596363	1682399	0.343406
MS04T74	Single cell from hiPSC 581A1 FeederFree	4877142	1928092	0.395332	582697	0.119475	38747	0.00794461	622028	0.127539	220212	0.0451519	1485366	0.304557
MS04T75	Single cell from hiPSC 585B1 FeederFree	4628924	1775899	0.383653	521825	0.112731	42872	0.00926176	644729	0.139283	229571	0.0495949	1414028	0.305477
MS04T76	Single cell from hiPSC 581A1 FeederFree	3058355	1125292	0.36794	297570	0.0972974	16602	0.00542841	512438	0.167553	208150	0.0680595	898303	0.293721
MS04T78	Single cell from hiPSC 585B1 FeederFree	4755521	1562050	0.328471	564016	0.118602	53219	0.011191	647862	0.136234	286572	0.0602609	1641802	0.345241
MS04T79	Single cell from hiPSC 585B1 FeederFree	3933811	1534935	0.39019	572679	0.145579	32206	0.00818697	400442	0.101795	139629	0.0354946	1253920	0.318755
MS04T80	Single cell from hiPSC 585B1 FeederFree	4322459	1997409	0.4621	672920	0.15568	20478	0.00473758	329812	0.0763019	126791	0.0293331	1175049	0.271847
MS04T81	Single cell from hiPSC 585B1 FeederFree	4485881	1886806	0.42061	758941	0.169184	28480	0.00634881	272925	0.0608409	158945	0.0354323	1379784	0.307584
MS04T82	Single cell from hiPSC 585B1 FeederFree	4686157	1967630	0.419881	645673	0.137783	50287	0.010731	455671	0.0972377	170226	0.0363253	1396670	0.298042
MS04T83	Single cell from hiPSC 585B1 FeederFree	5413632	2234643	0.412781	867256	0.160199	38826	0.00717189	384736	0.071068	191112	0.035302	1697059	0.313479
MS04T84	Single cell from hiPSC 581A1 FeederFree	4434790	1975421	0.445437	525127	0.118411	37377	0.00842813	343951	0.0775574	187663	0.0423161	1365251	0.30785
MS04T85	Single cell from hiPSC 581A1 FeederFree	4216127	1920214	0.455445	494398	0.117264	33575	0.00796347	361278	0.0856895	166214	0.0394234	1240448	0.294215
MS04T86	Single cell from hiPSC 581A1 FeederFree	4500917	1964380	0.43644	593947	0.131961	36683	0.00815012	414672	0.0921306	196177	0.043586	1295058	0.287732
MS04T88	Single cell from hiPSC 585B1 onSNL	3748431	1100745	0.293655	523644	0.139697	45981	0.0122667	693202	0.184931	205171	0.0547352	1179688	0.314715
MS04T89	Single cell from hiPSC 585B1 onSNL	5801422	2740279	0.472346	841554	0.14506	87766	0.0151284	220458	0.0380007	220479	0.0380043	1690886	0.291461
MS04T90	Single cell from hiPSC 585B1 onSNL	5376464	1736581	0.322997	550968	0.102478	73598	0.0136889	1348590	0.250832	194414	0.0361602	1472313	0.273844
MS04T91	Single cell from hiPSC 581A1 onSNL	4610891	1524450	0.330619	524853	0.113829	56714	0.0123	1158808	0.25132	174226	0.0377858	1171840	0.254146
MS04T92	Single cell from hiPSC 581A1 onSNL	4008941	951151	0.237257	335079	0.0835829	30784	0.00767884	1034684	0.258094	260631	0.0650124	1396612	0.348374
MS04T94	Single cell from hiPSC 585B1 onSNL	6005523	2461261	0.409833	699450	0.116468	33373	0.00555705	954316	0.158906	136343	0.0227029	1720780	0.286533
MS04T95	Single cell from hiPSC 585B1 onSNL	5350130	2316479	0.432976	874311	0.163419	48898	0.00913959	646845	0.120903	133329	0.0249207	1330268	0.248642
